# Supplementary material for: A Model for the Development of Alzheimer’s Disease
Source: Genomics Proteomics Bioinformatics. 2025 Sep 23;23(6):qzaf087. doi: 10.1093/gpbjnl/qzaf087 (PMC13365266; doi:10.1093/gpbjnl/qzaf087)
Supplement: qzaf087_Supplementary_Data [file qzaf087_supplementary_data.zip]

Archive with 22 entries (22 files):
- Figure S1.pdf
- Figure S10.pdf
- Figure S11.pdf
- Figure S12.pdf
- Figure S2.pdf
- Figure S3.pdf
- Figure S4.pdf
- Figure S5.pdf
- Figure S6.pdf
- Figure S7.pdf
- Figure S8.pdf
- Figure S9.pdf
- File S1.docx
- Supplementary material captions.docx
- Table S1.docx
- Table S2.docx
- Table S3.docx
- Table S4.docx
- Table S5.docx
- Table S6.docx
- Table S7.docx
- Table S8.docx
